# Supplementary material for: Pulmonary vessel volume in idiopathic pulmonary fibrosis compared with healthy controls aged > 50 years
Source: Sci Rep. 2023 Mar 17;13:4422. doi: 10.1038/s41598-023-31470-6 (PMC10023743; doi:10.1038/s41598-023-31470-6)
Supplement: Supplementary file 1 — Supplementary Information. [file 41598_2023_31470_MOESM1_ESM.xlsx]

## Sheet: Subvolumes_IPF
	Unfiltered				Graph-based
Visit	PVV	PVV5	PVV10	PVV10+	PVV	PVV5	PVV10	PVV10+
1	142.39	20.01	16.71	105.67	62.71	3.25	17.81	41.65
2	122.29	13.18	11.37	97.74	44.23	1.71	7.33	35.18
1	133.2	13.79	13.88	105.53	48.95	0.95	8.45	39.55
2	142.53	13.96	12.89	115.68	50.38	1.15	7.28	41.95
3	141.4	12.77	12.94	115.69	63.2	0.65	6.34	56.21
1	163.5	10.7	10.72	142.08	71.68	0.5	5.46	65.73
1	62.42	5.26	4.97	52.19	16.51	0.69	0.72	15.09
1	89.48	8.31	7.96	73.2	38.45	0.43	2.77	35.24
2	92.02	8.51	9.22	74.29	39.85	1.05	3.43	35.37
3	99.49	9.46	9.37	80.65	40.3	0.73	4.29	35.28
1	183.84	24.15	21.83	137.86	72.1	2.15	10.83	59.13
1	254.96	10.33	10.29	234.33	76.09	1.02	1.78	73.29
2	225.87	17.97	15.35	192.54	112.78	1.26	8.83	102.69
1	112.49	11.16	9.49	91.85	42.41	0.55	2.63	39.23
2	108.49	9.98	8.25	90.26	40.89	1	2.87	37.02
3	128.91	9.82	7.04	112.05	53.64	0.67	2.88	50.09
1	160.63	15.51	13.4	131.72	42.71	1.18	3.15	38.39
2	186.02	52.85	22.03	111.14	54.47	6.68	10.31	37.47
1	95.76	11.67	9.09	75.01	35.88	1.01	3.7	31.17
2	150.58	15.65	13.88	121.05	59.07	1.35	7.58	50.14
1	158.78	9.88	8.71	140.19	37.46	0.87	1.94	34.65
2	129.09	13.32	11.57	104.19	31.36	0.73	3.12	27.5
3	194.45	18.15	15.76	160.53	70.52	0.95	6.74	62.83
1	80.95	8.38	7.55	65.02	25.06	0.58	2.84	21.64
2	152.95	13.54	11.22	128.18	57.38	1.18	7.86	48.34
1	93.98	13.81	8.91	71.26	31.86	0.59	3.39	27.89
2	127.05	8.98	9.68	108.39	54.8	0.28	5.88	48.64
1	120.72	13.51	11.87	95.34	45.83	0.85	7.36	37.62
2	171.7	17.84	15.79	138.06	65.41	1.43	8.57	55.41
1	226.33	22.76	23.3	180.27	48.47	2.35	9.47	36.66
1	202.36	21.66	19.88	160.82	70.36	1.56	9.86	58.94
2	176.94	17.11	16.21	143.63	67.38	0.71	10	56.67
1	205.49	27.15	20.57	157.76	54.65	1.45	7.54	45.67
2	211.65	19.59	19.19	172.87	76.68	1.22	9.26	66.21
3	303.64	27.73	21.71	254.2	132.35	2.42	15.1	114.82
1	223.58	24.91	20.48	178.19	80.85	1.88	11.06	67.91
2	206.44	20.54	16.74	169.17	70.05	1.62	7.84	60.59
1	184.27	15.89	14.98	153.4	71.33	0.69	9.64	61
2	134.72	13.54	13.72	107.46	50.7	1.04	5.33	44.33
1	237.54	18.82	16.6	202.12	80.47	1.4	6.91	72.16
2	385.43	25	19.82	340.62	176.42	1.2	5.21	170
1	121.61	12.58	9.59	99.44	42.84	1.72	3.93	37.19
2	216.92	13.57	12.35	191	110.16	0.58	6.45	103.12

## Sheet: betweenMethodsControlsIPF
SubjectID	PID	Visit	Method	PVV
IPF2_20140623	i2	1	CALIPER	142.39
IPF2_20170531	i2	2	CALIPER	122.29
IPF3_20141017	i3	1	CALIPER	133.2
IPF3_20151007	i3	2	CALIPER	142.53
IPF3_20170426	i3	3	CALIPER	141.4
IPF4_20141202	i4	1	CALIPER	163.5
IPF5_20131102	i5	1	CALIPER	62.42
IPF6_20121015	i6	1	CALIPER	89.48
IPF6_20140130	i6	2	CALIPER	92.02
IPF6_20140618	i6	3	CALIPER	99.49
IPF7_20150514	i7	1	CALIPER	183.84
IPF8_20110126	i8	1	CALIPER	254.96
IPF8_20150226	i8	2	CALIPER	225.87
IPF10_20120612	i10	1	CALIPER	112.49
IPF10_20121211	i10	2	CALIPER	108.49
IPF10_20140205	i10	3	CALIPER	128.91
IPF13_20120222	i13	1	CALIPER	160.63
IPF13_20130626	i13	2	CALIPER	186.02
IPF14_20111102	i14	1	CALIPER	95.76
IPF14_20150923	i14	2	CALIPER	150.58
IPF15_20100716	i15	1	CALIPER	158.78
IPF15_20110831	i15	2	CALIPER	129.09
IPF15_20161116	i15	3	CALIPER	194.45
IPF16_20140423	i16	1	CALIPER	80.95
IPF16_20160518	i16	2	CALIPER	152.95
IPF17_20150724	i17	1	CALIPER	93.98
IPF17_20161028	i17	2	CALIPER	127.05
IPF18_20150325	i18	1	CALIPER	120.72
IPF18_20160913	i18	2	CALIPER	171.7
IPF19_20170628	i19	1	CALIPER	226.33
IPF20_20161005	i20	1	CALIPER	202.36
IPF20_20180124	i20	2	CALIPER	176.94
IPF21_20110321	i21	1	CALIPER	205.49
IPF21_20160629	i21	2	CALIPER	211.65
IPF21_20171106	i21	3	CALIPER	303.64
IPF22_20150318	i22	1	CALIPER	223.58
IPF22_20170315	i22	2	CALIPER	206.44
IPF23_20170726	i23	1	CALIPER	184.27
IPF23_20180228	i23	2	CALIPER	134.72
IPF24_20160707	i24	1	CALIPER	237.54
IPF24_20161101	i24	2	CALIPER	385.43
IPF36_20110921	i36	1	CALIPER	121.61
IPF36_20160706	i36	2	CALIPER	216.92
IPF2_20140623	i2	1	GRAPH	62.7125
IPF2_20170531	i2	2	GRAPH	44.2304
IPF3_20141017	i3	1	GRAPH	48.9487
IPF3_20151007	i3	2	GRAPH	50.3805
IPF3_20170426	i3	3	GRAPH	63.1955
IPF4_20141202	i4	1	GRAPH	71.6837
IPF5_20131102	i5	1	GRAPH	16.5104
IPF6_20121015	i6	1	GRAPH	38.4478
IPF6_20140130	i6	2	GRAPH	39.851
IPF6_20140618	i6	3	GRAPH	40.2968
IPF7_20150514	i7	1	GRAPH	72.1025
IPF8_20110126	i8	1	GRAPH	76.0877
IPF8_20150226	i8	2	GRAPH	112.784
IPF10_20120612	i10	1	GRAPH	42.4077
IPF10_20121211	i10	2	GRAPH	40.892
IPF10_20140205	i10	3	GRAPH	53.6418
IPF13_20120222	i13	1	GRAPH	42.7105
IPF13_20130626	i13	2	GRAPH	54.4671
IPF14_20111102	i14	1	GRAPH	35.883
IPF14_20150923	i14	2	GRAPH	59.0671
IPF15_20100716	i15	1	GRAPH	37.4575
IPF15_20110831	i15	2	GRAPH	31.3587
IPF15_20161116	i15	3	GRAPH	70.5191
IPF16_20140423	i16	1	GRAPH	25.0628
IPF16_20160518	i16	2	GRAPH	57.375
IPF17_20150724	i17	1	GRAPH	31.8601
IPF17_20161028	i17	2	GRAPH	54.8002
IPF18_20150325	i18	1	GRAPH	45.8337
IPF18_20160913	i18	2	GRAPH	65.4059
IPF19_20170628	i19	1	GRAPH	48.4745
IPF20_20161005	i20	1	GRAPH	70.3569
IPF20_20180124	i20	2	GRAPH	67.381
IPF21_20110321	i21	1	GRAPH	54.6544
IPF21_20160629	i21	2	GRAPH	76.6835
IPF21_20171106	i21	3	GRAPH	132.346
IPF22_20150318	i22	1	GRAPH	80.8454
IPF22_20170315	i22	2	GRAPH	70.0528
IPF23_20170726	i23	1	GRAPH	71.3337
IPF23_20180228	i23	2	GRAPH	50.6991
IPF24_20160707	i24	1	GRAPH	80.4681
IPF24_20161101	i24	2	GRAPH	176.42
IPF36_20110921	i36	1	GRAPH	42.8403
IPF36_20160706	i36	2	GRAPH	110.16
AGING001	C1	1	GRAPH	15.2105
AGING003	C2	1	GRAPH	36.9582
AGING004	C3	1	GRAPH	24.1874
AGING005	C4	1	GRAPH	26.6088
AGING006	C5	1	GRAPH	34.3501
AGING007	C6	1	GRAPH	20.5202
AGING008	C7	1	GRAPH	29.6495
AGING009	C8	1	GRAPH	14.3883
AGING010	C9	1	GRAPH	19.754
AGING011	C10	1	GRAPH	14.5549
AGING012	C11	1	GRAPH	14.9187
AGING013	C12	1	GRAPH	19.7829
AGING014	C13	1	GRAPH	20.0372
AGING015	C14	1	GRAPH	21.1666
AGING016	C15	1	GRAPH	13.9984
AGING017	C16	1	GRAPH	14.8238
AGING018	C17	1	GRAPH	20.5109
AGING019	C18	1	GRAPH	15.9902
AGING020	C19	1	GRAPH	14.398
AGING021	C20	1	GRAPH	19.0059
AGING022	C21	1	GRAPH	18.2048
AGING023	C22	1	GRAPH	24.5279
AGING024	C23	1	GRAPH	15.3844
AGING025	C24	1	GRAPH	21.5055
AGING026	C25	1	GRAPH	15.3744
AGING027	C26	1	GRAPH	20.1847
AGING029	C27	1	GRAPH	10.0516
AGING030	C28	1	GRAPH	22.8579
AGING031	C29	1	GRAPH	19.8801
AGING032	C30	1	GRAPH	31.1482
AGING033	C31	1	GRAPH	32.5317
AGING034	C32	1	GRAPH	25.2734
AGING035	C33	1	GRAPH	18.2538
AGING036	C34	1	GRAPH	18.7713
AGING037	C35	1	GRAPH	21.9137
AGING038	C36	1	GRAPH	30.0552
AGING039	C37	1	GRAPH	28.6779
AGING041	C38	1	GRAPH	13.5111
AGING042	C39	1	GRAPH	35.9591
AGING043	C40	1	GRAPH	20.1127
AGING044	C41	1	GRAPH	29.3958
AGING045	C42	1	GRAPH	17.0793
AGING046	C43	1	GRAPH	33.1628
AGING047	C44	1	GRAPH	33.1812
AGING049	C45	1	GRAPH	31.9317
AGING050	C46	1	GRAPH	24.7203
AGING051	C47	1	GRAPH	14.9499
AGING052	C48	1	GRAPH	17.6504
AGING053	C49	1	GRAPH	15.3929
AGING054	C50	1	GRAPH	18.3355
AGING055	C51	1	GRAPH	20.8619
AGING056	C52	1	GRAPH	22.1878
AGING057	C53	1	GRAPH	20.9974
AGING058	C54	1	GRAPH	25.6865
AGING059	C55	1	GRAPH	22.1213
AGING060	C56	1	GRAPH	14.7178
AGING061	C57	1	GRAPH	26.6364
AGING062	C58	1	GRAPH	36.6662
AGING063	C59	1	GRAPH	14.825
AGING001	C1	1	CALIPER	49.65
AGING003	C2	1	CALIPER	71.05
AGING004	C3	1	CALIPER	74.32
AGING005	C4	1	CALIPER	79.63
AGING006	C5	1	CALIPER	59.8
AGING007	C6	1	CALIPER	80.33
AGING008	C7	1	CALIPER	45.96
AGING009	C8	1	CALIPER	53.5
AGING010	C9	1	CALIPER	49.44
AGING011	C10	1	CALIPER	44.67
AGING012	C11	1	CALIPER	56.63
AGING013	C12	1	CALIPER	56.02
AGING014	C13	1	CALIPER	65.71
AGING015	C14	1	CALIPER	47.93
AGING016	C15	1	CALIPER	46.15
AGING017	C16	1	CALIPER	57.18
AGING018	C17	1	CALIPER	52.4
AGING019	C18	1	CALIPER	41.68
AGING020	C19	1	CALIPER	59.09
AGING021	C20	1	CALIPER	65.36
AGING022	C21	1	CALIPER	83.81
AGING023	C22	1	CALIPER	46.23
AGING024	C23	1	CALIPER	57.91
AGING025	C24	1	CALIPER	57.91
AGING026	C25	1	CALIPER	52.86
AGING027	C26	1	CALIPER	62.82
AGING029	C27	1	CALIPER	73.05
AGING030	C28	1	CALIPER	54.92
AGING031	C29	1	CALIPER	90.65
AGING032	C30	1	CALIPER	97.45
AGING033	C31	1	CALIPER	78.49
AGING034	C32	1	CALIPER	50.1
AGING035	C33	1	CALIPER	53.83
AGING036	C34	1	CALIPER	63.76
AGING037	C35	1	CALIPER	84.61
AGING038	C36	1	CALIPER	30.53
AGING039	C37	1	CALIPER	80.57
AGING041	C38	1	CALIPER	110.25
AGING042	C39	1	CALIPER	59.14
AGING043	C40	1	CALIPER	86.14
AGING044	C41	1	CALIPER	51.46
AGING045	C42	1	CALIPER	104.92
AGING046	C43	1	CALIPER	94.78
AGING047	C44	1	CALIPER	54.41
AGING049	C45	1	CALIPER	74.13
AGING050	C46	1	CALIPER	47.3
AGING051	C47	1	CALIPER	53.09
AGING052	C48	1	CALIPER	65.35
AGING053	C49	1	CALIPER	37.82
AGING054	C50	1	CALIPER	59.7
AGING055	C51	1	CALIPER	63.07
AGING056	C52	1	CALIPER	73.13
AGING057	C53	1	CALIPER	66.42
AGING058	C54	1	CALIPER	76.34
AGING059	C55	1	CALIPER	55.09
AGING060	C56	1	CALIPER	41.53
AGING061	C57	1	CALIPER	74.96
AGING062	C58	1	CALIPER	94.8
AGING063	C59	1	CALIPER	49.52

## Sheet: Demographics_PVV_PFT
PID	Visit	PVV	PVV5	PVV10	PVV10+	FEV1_FVC	percFVC	percFEV1	percTLC	percDLCO	percKCO	Age	Fib/LV%	BMI	Sex	Cohort
C1	1	15.2105	0.77377	2.14273	12.294	70	122	109	107	92	96	62	0.5	28.9	2	Controls
C2	1	36.9582	0.91544	4.24578	31.7969	76	105	105	92	117	128	63	4.3	25.2	1	Controls
C3	1	24.1874	1.15367	3.06986	19.9638	79	103	103	87	81	96	55	4.9	26	2	Controls
C4	1	26.6088	0.71063	3.08726	22.8109	66	129	110	111	100	100	66	0.3	26.3	1	Controls
C5	1	34.3501	0.79052	2.13235	31.4272	77	120	122	92	77	82	67	0.6	25.5	1	Controls
C6	1	20.5202	1.05545	2.37619	17.0885	74	118	110	111	72	73	55	0.7	23.4	2	Controls
C7	1	29.6495	0.68171	2.56672	26.4011	72	111	100	112	87	93	50	0.8	27.3	1	Controls
C8	1	14.3883	0.5214	1.5122	12.3547	70	134	123	113	89	86	74	0.3	26.6	2	Controls
C9	1	19.754	0.82709	1.88349	17.0434	76	109	106	109	91	91	58	0.3	24.3	2	Controls
C10	1	14.5549	0.63579	2.61295	11.3062	67	98	84	112	73	77	65	0.3	24.8	2	Controls
C11	1	14.9187	0.71815	1.47696	12.7236	79	108	108	105	101	108	57	0.5	30.1	2	Controls
C12	1	19.7829	0.14107	2.67483	16.967	68	117	108	105	106	131	89	2.3	23.6	1	Controls
C13	1	20.0372	0.47146	1.87579	17.6899	70	113	103	118	67	70	78	0.9	25.6	2	Controls
C14	1	21.1666	0.4978	2.04722	18.6216	61	118	97	106	91	96	81	0.9	24.9	1	Controls
C15	1	13.9984	0.39969	1.35616	12.2426	62	131	106	125	95	104	79	0.9	30.5	2	Controls
C16	1	14.8238	0.14711	0.694838	13.9818	70	123	115	92	95	116	84	1.2	25.3	1	Controls
C17	1	20.5109	0.49641	4.30571	15.7088	70	128	119	115	108	113	79	7.3	21.7	1	Controls
C18	1	15.9902	0.46938	1.86321	13.6576	71	81	75	84	58	90	77	0.3	23.4	2	Controls
C19	1	14.398	0.68907	1.04807	12.6608	70	135	122	125	90	100	79	0.3	23.4	2	Controls
C20	1	19.0059	0.5506	2.59604	15.8592	75	132	126	142	91	77	58	1.5	19.9	2	Controls
C21	1	18.2048	0.86905	2.13519	15.2006	65	144	122	117	71	73	76	0.2	29.4	2	Controls
C22	1	24.5279	0.62578	3.12857	20.7736	74	114	116	113	88	93	88	0.8	30.3	1	Controls
C23	1	15.3844	0.45773	2.75816	12.1685	61	103	81	103	80	99	72	1.7	25.8	2	Controls
C24	1	21.5055	0.70442	1.81101	18.9901	80	116	118	107	85	92	65	1.7	22.3	2	Controls
C25	1	15.3744	0.70534	2.40469	12.2644	79	100	101	99	77	96	64	1.3	29.2	2	Controls
C26	1	20.1847	0.68853	0.82424	18.672	72	131	127	122	79	82	79	0.2	23	2	Controls
C27	1	10.0516	0.15868	0.922474	8.97044	89	107	127	97	84	112	93	0.2	25.8	2	Controls
C28	1	22.8579	0.32361	2.10519	20.4291	69	136	127	119	74	74	77	0.1	30.1	1	Controls
C29	1	19.8801	0.5316	3.69973	15.6488	53	121	85	114	99	98	81	0.9	25.3	1	Controls
C30	1	31.1482	0.58309	2.48957	28.0755	63	83	72	76	56	90	89	4.3	22.6	1	Controls
C31	1	32.5317	0.8843	3.76074	27.8866	74	120	121	96	90	107	84	0.8	29.6	1	Controls
C32	1	25.2734	0.66923	4.15122	20.453	69	107	96	106	82	102	66	0.3	23.2	2	Controls
C33	1	18.2538	0.62485	2.19681	15.4321							73	0.7	27.6	2	Controls
C34	1	18.7713	0.31153	2.6888	15.771							76	2.5	30.3	1	Controls
C35	1	21.9137	0.58177	2.67797	18.654	69	119	112	92	79	99	85	0.7	26.6	1	Controls
C36	1	30.0552	0.7937	1.69213	27.5694	67	136	120	115	95	92	70	0.2	22.8	1	Controls
C37	1	28.6779	1.41253	2.76737	24.498	79	140	141	123	98	89	70		22.9	2	Controls
C38	1	13.5111	0.46803	1.7102	11.3329	69	120	109	94	90	102	82	3.6	26.7	2	Controls
C39	1	35.9591	0.94094	4.5541	30.464	69	131	119	122	108	108	69	2.8	23.4	1	Controls
C40	1	20.1127	0.72435	2.17894	17.2094	78	106	106	104	84	101	69	0.7	28.4	2	Controls
C41	1	29.3958	0.9223	3.40832	25.0652	71	143	131	121	122	105	55	0.8	20.9	1	Controls
C42	1	17.0793	0.85292	1.4869	14.7395	61	112	89	112	79	89	74	0.6	26.5	2	Controls
C43	1	33.1628	1.07065	3.80725	28.2849	77	99	99	112	102	106	55	1.6	26.5	1	Controls
C44	1	33.1812	1.00382	2.82823	29.3491	61	167	133	140	106	95	73	0.7	24.4	1	Controls
C45	1	31.9317	0.89735	3.56283	27.4715	75	146	147	119	129	86	66	0.7	27.02	1	Controls
C46	1	24.7203	0.72185	2.88598	21.1125	72	113	110	79	79	99	85	0.3	27.13	1	Controls
C47	1	14.9499	0.82078	1.82924	12.2999	77	107	104	104	73	81	58	0.1	22.78	2	Controls
C48	1	17.6504	0.56059	2.92404	14.1657	65	113	95	102	78	84	58	0.4	23.86	1	Controls
C49	1	15.3929	0.33659	2.01193	13.0444	69	97	85	112	82	96	62	0.4	23.83	2	Controls
C50	1	18.3355	0.67092	2.52	15.1445	65	130	115	99	94	105	86	0.4	22.11	1	Controls
C51	1	20.8619	0.80253	3.06876	16.9907	67	146	129	119	78	84	83	1.1	21.95	2	Controls
C52	1	22.1878	1.33022	3.44399	17.4136	70	117	108	106	89	106	82	3.8	31	2	Controls
C53	1	20.9974	0.43079	1.65329	18.9133	82	104	115	82	94	119	81	0.1	27.68	1	Controls
C54	1	25.6865	0.66212	2.45741	22.567	78	108	110	89	109	134	66	0.2	22.29	1	Controls
C55	1	22.1213	0.73039	2.44647	18.9444	78	107	105	93	99	103	58	1.3	33.5	2	Controls
C56	1	14.7178	0.49238	1.05158	13.1738	66	107	91	103	86	98	72	0.5	22.56	2	Controls
C57	1	26.6364	1.02765	3.61008	21.9987	79	109	110	110	83	90	60	4.2	24.02	2	Controls
C58	1	36.6662	0.77036	3.80515	32.0907	67	126	111	120	101	94	65	1.4	28.96	1	Controls
C59	1	14.825	0.70988	1.27083	12.8443	74	95	89	104	89	100	62	0.4	26.43	2	Controls
I2	1	62.7125	3.24896	17.8118	41.6517	74	108.125	104.065	83.2727	60.6838	78.1176	70	21.3784	30.61	2	IPF
I2	2	44.2304	1.71211	7.33378	35.1845	74	103.548	100.422	80.3636	51.6839	69.2857	73	13.5	29		IPF
I3	1	48.9487	0.950761	8.44923	39.5487	86	70.3601	80.8118	54.2553	70.9402		77	26.1622	29.99	1	IPF
I3	2	50.3805	1.14828	7.28353	41.9487	86	74.3017	85.0746	61.3982	80.5172	140.227	78	31	29.34		IPF
I3	3	63.1955	0.651545	6.33618	56.2078	89	76.6962	91.3043	60.0946	80.6803	127.586	80	38.3	28		IPF
I4	1	71.6837	0.495029	5.46152	65.7272	85	83.9793	96.831	62.3269	62.5498	106.609	82	30.2769	32.77	1	IPF
I5	1	16.5104	0.694191	0.723313	15.0929	86	71.179	80	67.8492	64.9171	103.99	81	16.8632	24.24	2	IPF
I6	1	38.4478	0.434479	2.77428	35.2391	67	80.2239	71.6049		56.4375	79.4118	62	2.38676	21.22	1	IPF
I6	2	39.851	1.04863	3.42866	35.3737	67						64	4.25325	24.11		IPF
I6	3	40.2968	0.729816	4.2851	35.2819	68	84.1487	74.8072	77.9898	52.4367	77.8607	64	6.47198	23.71		IPF
I7	1	72.1025	2.14506	10.8314	59.1261	89	83.8798	98.913	72.4615	45.5274	75.8242	75	18.0515	19.31	1	IPF
I8	1	76.0877	1.02075	1.78168	73.2852	77	68	61	63	50	89	71	20.3263	28.01	1	IPF
I8	2	112.784	1.25683	8.83497	102.692	83	49.3113	52.1127	52.901	32	73.25	75	56.9025	27.74		IPF
I10	1	42.4077	0.545421	2.62787	39.2344	81	75.8842	86.1607	62.8159	59.2079	104.932	73	16.9	28.68	1	IPF
I10	2	40.892	1.0014	2.86917	37.0214	82	71.987	84.6154		68.05	117.729	73	16.1	28.56		IPF
I10	3	53.6418	0.67187	2.88377	50.0861	85						75	34.8			IPF
I13	1	42.7105	1.17699	3.14617	38.3874	84	85.6725	101.653	67.8914	41.8182	68.4659	80	18.9	28.69	1	IPF
I13	2	54.4671	6.68058	10.3123	37.4743	86	94.6269	109.163	69.3291	30.0926	48.2659	83	20	25.71		IPF
I14	1	35.883	1.01057	3.703	31.1694	81	75.1055	79.0634	71.8841	55.4795	92.9245	56	4.3	29.32	1	IPF
I14	2	59.0671	1.34661	7.57667	50.1438	81	72.6457	75.7225	66.8116	51.2721	91.9315	60	12.3	29.55		IPF
I15	1	37.4575	0.868287	1.93756	34.6517	54	115.755	84.5697	99.0411	61.6487	70.7572	70	4.7	26.85	1	IPF
I15	2	31.3587	0.734647	3.12449	27.4996	56	116.96	89.4895	94.2466	58.4838	74.4737	71	4.7	26.79		IPF
I15	3	70.5191	0.949269	6.74376	62.8261	59	104.405	84.3844	95.8904	50.1805	61.708	76	5.9	26.24		IPF
I16	1	25.0628	0.583793	2.83953	21.6395	82	71.0145	74.6269	65.0909	48.3607	79.955	63	16.4	28.08	2	IPF
I16	2	57.375	1.17679	7.8607	48.3375	81	61.1276	63.9847	58	43.361	87.6712	65	44.3	29.07		IPF
I17	1	31.8601	0.586034	3.38741	27.8867	80	78.6207	79.8834	69.6923	69.7473	109.836	54	31.2	33.6	1	IPF
I17	2	54.8002	0.284138	5.87508	48.641	82	83.3333	86.4706		65.3455	99.2908	55	23.1	30.45		IPF
I18	1	45.8337	0.853761	7.35986	37.62	78	107.563	111.524	71.8069	58.4416	83.6111	76	6.6	25.59	1	IPF
I18	2	65.4059	1.42685	8.56841	55.4106	79	99.1501	104.511	76.324	55.1965	80.9524	77	10.1	24.68		IPF
I19	1	48.4745	2.34833	9.4681	36.658	81	100	107.309	77.003	42.5904	58.2677	70	17.5	30	1	IPF
I20	1	70.3569	1.55536	9.86073	58.9408	73	107.45	105.837	80.8605	69.3931	100	84	11.7	20.65	1	IPF
I20	2	67.381	0.708096	10.0017	56.6712	81	79.6034	87.3077	80.7122	55.0218	93.8053	86	8.2	21		IPF
I21	1	54.6544	1.44889	7.54023	45.6652	81	61.8005	65.1899	57.3574	42.9658	76.3959	65	25.2	23.35	1	IPF
I21	2	76.6835	1.21624	9.25652	66.2107	80						60	20.3			IPF
I21	3	132.346	2.4204	15.1036	114.822	78	62.4176	64.058	72.8739	59.0747	90.7767	60	29.7	24.41		IPF
I22	1	80.8454	1.87519	11.0618	67.9085	74	84.9515	84.9673		51.1377	84.6797	92	25.7	21.99	2	IPF
I22	2	70.0528	1.62057	7.84047	60.5917	79	77.6699	83.0065	71.7672	13.5928	73.7288	94	24.7	21		IPF
I23	1	71.3337	0.687849	9.64435	61.0015	82	83.558	91.3357	62.4629	43.1566	70.8333	77	55.3	34	1	IPF
I23	2	50.6991	1.044	5.3276	44.3275	84	86.9919	97.8182	72.997	48.3831	74.7899	78	16.7	36		IPF
I24	1	80.4681	1.39843	6.91142	72.1582	87	58.4767	67.3139	47.2141			70	45.2	29.69	1	IPF
I24	2	176.42	1.2021	5.2144	170.003	83	69.6078	76.129	56.1584	36.6412	69.7128	69	61.2	27.45		IPF
I36	1	42.8403	1.71833	3.92705	37.1949	81.76	74.3719	82.8767	67.6292	76.3052	120.58	70	15.9	26.88	1	IPF
I36	2	110.16	0.584605	6.45179	103.123	80.53	64.7564	68.6792	38.8179	46.7257	86.9806	75	36.4	24.13		IPF
